# Supplementary material for: Description and rediagnosis of the crested hadrosaurid (Ornithopoda) dinosaur Parasaurolophus cyrtocristatus on the basis of new cranial remains
Source: PeerJ. 2021 Jan 25;9:e10669. doi: 10.7717/peerj.10669 (PMC7842145; doi:10.7717/peerj.10669)
Supplement: Supplemental Information 5 [file peerj-09-10669-s005.tre]

#NEXUS
[written Tue Mar 26 15:42:21 EDT 2019 by Mesquite  version 3.5 (build 888) at Terrys-MacBook-Pro-2.local/10.154.61.255]
BEGIN TREES;
	Title 'Trees from "Trees Gates and Sertich, matrix Ordered as Original Publication.tre"';
	ID 0169a2771dc67;
	LINK Taxa = Taxa;
	TRANSLATE
[0] 		1 Iguanodon_bernissartensis,
[1] 		2 Bactrosaurus_johnsoni,
[2] 		3 Claosaurus_agilis,
[3] 		4 Eolambia_caroljonesa,
[4] 		5 Eotrachodon_orientalis,
[5] 		6 Equijubus_normani,
[6] 		7 Gilmoreosaurus_mongoliensis,
[7] 		8 Jeyawati_rugoculus,
[8] 		9 Jinzhousaurus_yangi,
[9] 		10 Lophorhothon_atopus,
[10] 		11 Probactrosaurus_gobiensis,
[11] 		12 Protohadros_byrdi,
[12] 		13 Tanius_sinensis,
[13] 		14 Telmatosaurus_transsylvanicus,
[14] 		15 Tethyshadros_insularis,
[15] 		16 Hadrosaurus_foulkii,
[16] 		17 Acristavus_gagslarsoni,
[17] 		18 Big_Bend_UTEP_37.7,
[18] 		19 Brachylophosaurus_canadensis,
[19] 		20 Probrachylophosaurus_bergei,
[20] 		21 Edmontosaurus_annectens,
[21] 		22 Edmontosaurus_regalis,
[22] 		23 Gryposaurus_latidens,
[23] 		24 Gryposaurus_monumentensis,
[24] 		25 Gryposaurus_notabilis,
[25] 		26 Kritosaurus_horneri,
[26] 		27 Kritosaurus_navajovius,
[27] 		28 Kerberosaurus_manakini,
[28] 		29 Kundurosaurus_nagornyi,
[29] 		30 Maiasaura_peeblesorum,
[30] 		31 Naashoibitosaurus_ostromi,
[31] 		32 Prosaurolophus_maximus,
[32] 		33 'Sabinosaur PASAC-1',
[33] 		34 Saurolophus_osborni,
[34] 		35 Saurolophus_angustirostris,
[35] 		36 Augustynolophus_morrisi,
[36] 		37 Secernosaurus_koerneri,
[37] 		38 Shantungosaurus_giganteus,
[38] 		39 Aralosaurus_tuberiferus,
[39] 		40 Canardia_garonnensis,
[40] 		41 Arenysaurus_ardevoli,
[41] 		42 Blasisaurus_canudoi,
[42] 		43 Amurosaurus_riabinini,
[43] 		44 Charonosaurus_jiayinensis,
[44] 		45 Corythosaurus_casuarius,
[45] 		46 Corythosaurus_intermedius,
[46] 		47 Hypacrosaurus_altispinus,
[47] 		48 Hypacrosaurus_stebingeri,
[48] 		49 Jaxartosaurus_aralensis,
[49] 		50 Lambeosaurus_lambei,
[50] 		51 Lambeosaurus_magnicristatus,
[51] 		52 Magnapaulia_laticaudus,
[52] 		53 Olorotitan_ararhensis,
[53] 		54 Pararhabdodon_isonensis,
[54] 		55 Parasaurolophus_walkeri,
[55] 		56 Parasaurolophus_tubicen,
[56] 		57 Parasaurolophus_cyrtocristatus,
[57] 		58 Sahaliyania_elunchunorum,
[58] 		59 Tsintaosaurus_spinorhinus,
[59] 		60 Velafrons_coahuilensis,
[60] 		61 Rhinorex_condrupus,
[61] 		62 Adynomosaurus_arcanus;
	TREE 'PAUP_1' = (1,(((((2,((((3,(((5,(((17,((19,20),30)),(((((18,37),(((23,25),61),24)),(26,27)),31),((((((21,22),38),29),28),(32,((34,35),36))),33))),(39,((40,((((((((41,42),(47,53)),(((43,58),60),52)),48),(45,46)),(50,51)),(44,(55,(56,57)))),((54,62),59))),49)))),16),15)),10),14),7)),13),((4,12),8)),11),6),9);
	TREE 'PAUP_2' = (1,(((((2,((((3,(((5,(((17,((19,20),30)),(((((18,37),(((23,25),61),24)),(26,27)),31),((((((21,22),38),29),28),(32,((34,35),36))),33))),(39,(40,(((((((((41,42),(47,53)),(((43,58),60),52)),48),(45,46)),(50,51)),(44,(55,(56,57)))),((54,62),59)),49))))),16),15)),10),14),7)),13),((4,12),8)),11),6),9);
	TREE 'PAUP_3' = (1,(((((2,((((3,(((5,(((17,((19,20),30)),(((((18,37),(((23,25),61),24)),(26,27)),31),((((((21,22),38),29),28),(32,((34,35),36))),33))),(39,((40,49),((((((((41,42),(47,53)),(((43,58),60),52)),48),(45,46)),(50,51)),(44,(55,(56,57)))),((54,62),59)))))),16),15)),10),14),7)),13),((4,12),8)),11),6),9);
	TREE 'PAUP_4' = (1,(((((2,((((3,(((5,(((17,((19,20),30)),(((((18,37),(((23,25),61),24)),(26,27)),31),((((((21,22),38),29),28),(32,((34,35),36))),33))),(39,((40,((((((((41,42),(47,53)),(((43,58),60),52)),48),(45,46)),(50,51)),(44,(55,(56,57)))),(54,(59,62)))),49)))),16),15)),10),14),7)),13),((4,12),8)),11),6),9);
	TREE 'PAUP_5' = (1,(((((2,((((3,(((5,(((17,((19,20),30)),(((((18,37),(((23,25),61),24)),(26,27)),31),((((((21,22),38),29),28),(32,((34,35),36))),33))),(39,((40,((((((((41,42),(47,53)),(((43,58),60),52)),48),(45,46)),(50,51)),(44,(55,(56,57)))),((54,59),62))),49)))),16),15)),10),14),7)),13),((4,12),8)),11),6),9);
	TREE 'PAUP_6' = (1,(((((2,((((3,(((5,(((17,((19,20),30)),(((((18,37),(((23,25),61),24)),(26,27)),31),((((((21,22),38),29),28),(32,((34,35),36))),33))),(39,((40,(((((((((41,42),53),47),(((43,58),60),52)),48),(45,46)),(50,51)),(44,(55,(56,57)))),((54,62),59))),49)))),16),15)),10),14),7)),13),((4,12),8)),11),6),9);
	TREE 'PAUP_7' = (1,(((((2,((((3,(((5,(((17,((19,20),30)),(((((18,37),(((23,25),61),24)),(26,27)),31),((((((21,22),38),29),28),(32,((34,35),36))),33))),(39,((40,(((((((((41,42),47),53),(((43,58),60),52)),48),(45,46)),(50,51)),(44,(55,(56,57)))),((54,62),59))),49)))),16),15)),10),14),7)),13),((4,12),8)),11),6),9);
	TREE 'PAUP_8' = (1,(((((2,((((3,(((5,(((17,((19,20),30)),(((((18,37),((23,61),(24,25))),(26,27)),31),((((((21,22),38),29),28),(32,((34,35),36))),33))),(39,((40,((((((((41,42),(47,53)),(((43,58),60),52)),48),(45,46)),(50,51)),(44,(55,(56,57)))),((54,62),59))),49)))),16),15)),10),14),7)),13),((4,12),8)),11),6),9);
	TREE 'PAUP_9' = (1,(((((2,((((3,(((5,(((17,((19,20),30)),(((((18,37),(((23,25),61),24)),(26,27)),31),((((((21,22),38),29),28),(32,((34,35),36))),33))),((39,62),((40,((((((((41,42),(47,53)),(((43,58),60),52)),48),(45,46)),(50,51)),(44,(55,(56,57)))),(54,59))),49)))),16),15)),10),14),7)),13),((4,12),8)),11),6),9);
	TREE 'PAUP_10' = (1,(((((2,((((3,(((5,(((17,((19,20),30)),(((((18,37),(((23,25),61),24)),(26,27)),31),((((((21,22),38),29),28),(32,((34,35),36))),33))),(39,(40,(((((((((41,42),(47,53)),(((43,58),60),52)),48),(45,46)),(50,51)),(44,(55,(56,57)))),(54,(59,62))),49))))),16),15)),10),14),7)),13),((4,12),8)),11),6),9);
	TREE 'PAUP_11' = (1,(((((2,((((3,(((5,(((17,((19,20),30)),(((((18,37),(((23,25),61),24)),(26,27)),31),((((((21,22),38),29),28),(32,((34,35),36))),33))),(39,(40,(((((((((41,42),(47,53)),(((43,58),60),52)),48),(45,46)),(50,51)),(44,(55,(56,57)))),((54,59),62)),49))))),16),15)),10),14),7)),13),((4,12),8)),11),6),9);
	TREE 'PAUP_12' = (1,(((((2,((((3,(((5,(((17,((19,20),30)),(((((18,37),(((23,25),61),24)),(26,27)),31),((((((21,22),38),29),28),(32,((34,35),36))),33))),(39,(40,((((((((((41,42),53),47),(((43,58),60),52)),48),(45,46)),(50,51)),(44,(55,(56,57)))),((54,62),59)),49))))),16),15)),10),14),7)),13),((4,12),8)),11),6),9);
	TREE 'PAUP_13' = (1,(((((2,((((3,(((5,(((17,((19,20),30)),(((((18,37),(((23,25),61),24)),(26,27)),31),((((((21,22),38),29),28),(32,((34,35),36))),33))),(39,(40,((((((((((41,42),47),53),(((43,58),60),52)),48),(45,46)),(50,51)),(44,(55,(56,57)))),((54,62),59)),49))))),16),15)),10),14),7)),13),((4,12),8)),11),6),9);
	TREE 'PAUP_14' = (1,(((((2,((((3,(((5,(((17,((19,20),30)),(((((18,37),((23,61),(24,25))),(26,27)),31),((((((21,22),38),29),28),(32,((34,35),36))),33))),(39,(40,(((((((((41,42),(47,53)),(((43,58),60),52)),48),(45,46)),(50,51)),(44,(55,(56,57)))),((54,62),59)),49))))),16),15)),10),14),7)),13),((4,12),8)),11),6),9);
	TREE 'PAUP_15' = (1,(((((2,((((3,(((5,(((17,((19,20),30)),(((((18,37),(((23,25),61),24)),(26,27)),31),((((((21,22),38),29),28),(32,((34,35),36))),33))),((39,62),(40,(((((((((41,42),(47,53)),(((43,58),60),52)),48),(45,46)),(50,51)),(44,(55,(56,57)))),(54,59)),49))))),16),15)),10),14),7)),13),((4,12),8)),11),6),9);
	TREE 'PAUP_16' = (1,(((((2,((((3,(((5,(((17,((19,20),30)),(((((18,37),(((23,25),61),24)),(26,27)),31),((((((21,22),38),29),28),(32,((34,35),36))),33))),(39,((40,49),((((((((41,42),(47,53)),(((43,58),60),52)),48),(45,46)),(50,51)),(44,(55,(56,57)))),(54,(59,62))))))),16),15)),10),14),7)),13),((4,12),8)),11),6),9);
	TREE 'PAUP_17' = (1,(((((2,((((3,(((5,(((17,((19,20),30)),(((((18,37),(((23,25),61),24)),(26,27)),31),((((((21,22),38),29),28),(32,((34,35),36))),33))),((39,62),((40,49),((((((((41,42),(47,53)),(((43,58),60),52)),48),(45,46)),(50,51)),(44,(55,(56,57)))),(54,59)))))),16),15)),10),14),7)),13),((4,12),8)),11),6),9);
	TREE 'PAUP_18' = (1,(((((2,((((3,(((5,(((17,((19,20),30)),(((((18,37),(((23,25),61),24)),(26,27)),31),((((((21,22),38),29),28),(32,((34,35),36))),33))),(39,((40,49),((((((((41,42),(47,53)),(((43,58),60),52)),48),(45,46)),(50,51)),(44,(55,(56,57)))),((54,59),62)))))),16),15)),10),14),7)),13),((4,12),8)),11),6),9);
	TREE 'PAUP_19' = (1,(((((2,((((3,(((5,(((17,((19,20),30)),(((((18,37),(((23,25),61),24)),(26,27)),31),((((((21,22),38),29),28),(32,((34,35),36))),33))),(39,((40,49),(((((((((41,42),53),47),(((43,58),60),52)),48),(45,46)),(50,51)),(44,(55,(56,57)))),((54,62),59)))))),16),15)),10),14),7)),13),((4,12),8)),11),6),9);
	TREE 'PAUP_20' = (1,(((((2,((((3,(((5,(((17,((19,20),30)),(((((18,37),(((23,25),61),24)),(26,27)),31),((((((21,22),38),29),28),(32,((34,35),36))),33))),(39,((40,49),(((((((((41,42),47),53),(((43,58),60),52)),48),(45,46)),(50,51)),(44,(55,(56,57)))),((54,62),59)))))),16),15)),10),14),7)),13),((4,12),8)),11),6),9);
	TREE 'PAUP_21' = (1,(((((2,((((3,(((5,(((17,((19,20),30)),(((((18,37),((23,61),(24,25))),(26,27)),31),((((((21,22),38),29),28),(32,((34,35),36))),33))),(39,((40,49),((((((((41,42),(47,53)),(((43,58),60),52)),48),(45,46)),(50,51)),(44,(55,(56,57)))),((54,62),59)))))),16),15)),10),14),7)),13),((4,12),8)),11),6),9);
	TREE 'PAUP_22' = (1,(((((2,((((3,(((5,(((17,((19,20),30)),(((((18,37),(((23,25),61),24)),(26,27)),31),((((((21,22),38),29),28),(32,((34,35),36))),33))),(39,((40,(((((((((41,42),53),47),(((43,58),60),52)),48),(45,46)),(50,51)),(44,(55,(56,57)))),(54,(59,62)))),49)))),16),15)),10),14),7)),13),((4,12),8)),11),6),9);
	TREE 'PAUP_23' = (1,(((((2,((((3,(((5,(((17,((19,20),30)),(((((18,37),(((23,25),61),24)),(26,27)),31),((((((21,22),38),29),28),(32,((34,35),36))),33))),(39,((40,(((((((((41,42),47),53),(((43,58),60),52)),48),(45,46)),(50,51)),(44,(55,(56,57)))),(54,(59,62)))),49)))),16),15)),10),14),7)),13),((4,12),8)),11),6),9);
	TREE 'PAUP_24' = (1,(((((2,((((3,(((5,(((17,((19,20),30)),(((((18,37),((23,61),(24,25))),(26,27)),31),((((((21,22),38),29),28),(32,((34,35),36))),33))),(39,((40,((((((((41,42),(47,53)),(((43,58),60),52)),48),(45,46)),(50,51)),(44,(55,(56,57)))),(54,(59,62)))),49)))),16),15)),10),14),7)),13),((4,12),8)),11),6),9);
	TREE 'PAUP_25' = (1,(((((2,((((3,(((5,(((17,((19,20),30)),(((((18,37),(((23,25),61),24)),(26,27)),31),((((((21,22),38),29),28),(32,((34,35),36))),33))),(39,((40,(((((((((41,42),53),47),(((43,58),60),52)),48),(45,46)),(50,51)),(44,(55,(56,57)))),((54,59),62))),49)))),16),15)),10),14),7)),13),((4,12),8)),11),6),9);
	TREE 'PAUP_26' = (1,(((((2,((((3,(((5,(((17,((19,20),30)),(((((18,37),(((23,25),61),24)),(26,27)),31),((((((21,22),38),29),28),(32,((34,35),36))),33))),(39,((40,(((((((((41,42),47),53),(((43,58),60),52)),48),(45,46)),(50,51)),(44,(55,(56,57)))),((54,59),62))),49)))),16),15)),10),14),7)),13),((4,12),8)),11),6),9);
	TREE 'PAUP_27' = (1,(((((2,((((3,(((5,(((17,((19,20),30)),(((((18,37),((23,61),(24,25))),(26,27)),31),((((((21,22),38),29),28),(32,((34,35),36))),33))),(39,((40,((((((((41,42),(47,53)),(((43,58),60),52)),48),(45,46)),(50,51)),(44,(55,(56,57)))),((54,59),62))),49)))),16),15)),10),14),7)),13),((4,12),8)),11),6),9);
	TREE 'PAUP_28' = (1,(((((2,((((3,(((5,(((17,((19,20),30)),(((((18,37),((23,61),(24,25))),(26,27)),31),((((((21,22),38),29),28),(32,((34,35),36))),33))),(39,((40,(((((((((41,42),53),47),(((43,58),60),52)),48),(45,46)),(50,51)),(44,(55,(56,57)))),((54,62),59))),49)))),16),15)),10),14),7)),13),((4,12),8)),11),6),9);
	TREE 'PAUP_29' = (1,(((((2,((((3,(((5,(((17,((19,20),30)),(((((18,37),(((23,25),61),24)),(26,27)),31),((((((21,22),38),29),28),(32,((34,35),36))),33))),((39,62),((40,(((((((((41,42),53),47),(((43,58),60),52)),48),(45,46)),(50,51)),(44,(55,(56,57)))),(54,59))),49)))),16),15)),10),14),7)),13),((4,12),8)),11),6),9);
	TREE 'PAUP_30' = (1,(((((2,((((3,(((5,(((17,((19,20),30)),(((((18,37),((23,61),(24,25))),(26,27)),31),((((((21,22),38),29),28),(32,((34,35),36))),33))),(39,((40,(((((((((41,42),47),53),(((43,58),60),52)),48),(45,46)),(50,51)),(44,(55,(56,57)))),((54,62),59))),49)))),16),15)),10),14),7)),13),((4,12),8)),11),6),9);
	TREE 'PAUP_31' = (1,(((((2,((((3,(((5,(((17,((19,20),30)),(((((18,37),(((23,25),61),24)),(26,27)),31),((((((21,22),38),29),28),(32,((34,35),36))),33))),((39,62),((40,(((((((((41,42),47),53),(((43,58),60),52)),48),(45,46)),(50,51)),(44,(55,(56,57)))),(54,59))),49)))),16),15)),10),14),7)),13),((4,12),8)),11),6),9);
	TREE 'PAUP_32' = (1,(((((2,((((3,(((5,(((17,((19,20),30)),(((((18,37),((23,61),(24,25))),(26,27)),31),((((((21,22),38),29),28),(32,((34,35),36))),33))),((39,62),((40,((((((((41,42),(47,53)),(((43,58),60),52)),48),(45,46)),(50,51)),(44,(55,(56,57)))),(54,59))),49)))),16),15)),10),14),7)),13),((4,12),8)),11),6),9);
	TREE 'PAUP_33' = (1,(((((2,((((3,(((5,(((17,((19,20),30)),(((((18,37),(((23,25),61),24)),(26,27)),31),((((((21,22),38),29),28),(32,((34,35),36))),33))),(39,(40,((((((((((41,42),53),47),(((43,58),60),52)),48),(45,46)),(50,51)),(44,(55,(56,57)))),(54,(59,62))),49))))),16),15)),10),14),7)),13),((4,12),8)),11),6),9);
	TREE 'PAUP_34' = (1,(((((2,((((3,(((5,(((17,((19,20),30)),(((((18,37),(((23,25),61),24)),(26,27)),31),((((((21,22),38),29),28),(32,((34,35),36))),33))),(39,(40,((((((((((41,42),47),53),(((43,58),60),52)),48),(45,46)),(50,51)),(44,(55,(56,57)))),(54,(59,62))),49))))),16),15)),10),14),7)),13),((4,12),8)),11),6),9);
	TREE 'PAUP_35' = (1,(((((2,((((3,(((5,(((17,((19,20),30)),(((((18,37),((23,61),(24,25))),(26,27)),31),((((((21,22),38),29),28),(32,((34,35),36))),33))),(39,(40,(((((((((41,42),(47,53)),(((43,58),60),52)),48),(45,46)),(50,51)),(44,(55,(56,57)))),(54,(59,62))),49))))),16),15)),10),14),7)),13),((4,12),8)),11),6),9);
	TREE 'PAUP_36' = (1,(((((2,((((3,(((5,(((17,((19,20),30)),(((((18,37),(((23,25),61),24)),(26,27)),31),((((((21,22),38),29),28),(32,((34,35),36))),33))),(39,(40,((((((((((41,42),53),47),(((43,58),60),52)),48),(45,46)),(50,51)),(44,(55,(56,57)))),((54,59),62)),49))))),16),15)),10),14),7)),13),((4,12),8)),11),6),9);
	TREE 'PAUP_37' = (1,(((((2,((((3,(((5,(((17,((19,20),30)),(((((18,37),(((23,25),61),24)),(26,27)),31),((((((21,22),38),29),28),(32,((34,35),36))),33))),(39,(40,((((((((((41,42),47),53),(((43,58),60),52)),48),(45,46)),(50,51)),(44,(55,(56,57)))),((54,59),62)),49))))),16),15)),10),14),7)),13),((4,12),8)),11),6),9);
	TREE 'PAUP_38' = (1,(((((2,((((3,(((5,(((17,((19,20),30)),(((((18,37),((23,61),(24,25))),(26,27)),31),((((((21,22),38),29),28),(32,((34,35),36))),33))),(39,(40,(((((((((41,42),(47,53)),(((43,58),60),52)),48),(45,46)),(50,51)),(44,(55,(56,57)))),((54,59),62)),49))))),16),15)),10),14),7)),13),((4,12),8)),11),6),9);
	TREE 'PAUP_39' = (1,(((((2,((((3,(((5,(((17,((19,20),30)),(((((18,37),((23,61),(24,25))),(26,27)),31),((((((21,22),38),29),28),(32,((34,35),36))),33))),(39,(40,((((((((((41,42),53),47),(((43,58),60),52)),48),(45,46)),(50,51)),(44,(55,(56,57)))),((54,62),59)),49))))),16),15)),10),14),7)),13),((4,12),8)),11),6),9);
	TREE 'PAUP_40' = (1,(((((2,((((3,(((5,(((17,((19,20),30)),(((((18,37),(((23,25),61),24)),(26,27)),31),((((((21,22),38),29),28),(32,((34,35),36))),33))),((39,62),(40,((((((((((41,42),53),47),(((43,58),60),52)),48),(45,46)),(50,51)),(44,(55,(56,57)))),(54,59)),49))))),16),15)),10),14),7)),13),((4,12),8)),11),6),9);
	TREE 'PAUP_41' = (1,(((((2,((((3,(((5,(((17,((19,20),30)),(((((18,37),((23,61),(24,25))),(26,27)),31),((((((21,22),38),29),28),(32,((34,35),36))),33))),(39,(40,((((((((((41,42),47),53),(((43,58),60),52)),48),(45,46)),(50,51)),(44,(55,(56,57)))),((54,62),59)),49))))),16),15)),10),14),7)),13),((4,12),8)),11),6),9);
	TREE 'PAUP_42' = (1,(((((2,((((3,(((5,(((17,((19,20),30)),(((((18,37),(((23,25),61),24)),(26,27)),31),((((((21,22),38),29),28),(32,((34,35),36))),33))),((39,62),(40,((((((((((41,42),47),53),(((43,58),60),52)),48),(45,46)),(50,51)),(44,(55,(56,57)))),(54,59)),49))))),16),15)),10),14),7)),13),((4,12),8)),11),6),9);
	TREE 'PAUP_43' = (1,(((((2,((((3,(((5,(((17,((19,20),30)),(((((18,37),((23,61),(24,25))),(26,27)),31),((((((21,22),38),29),28),(32,((34,35),36))),33))),((39,62),(40,(((((((((41,42),(47,53)),(((43,58),60),52)),48),(45,46)),(50,51)),(44,(55,(56,57)))),(54,59)),49))))),16),15)),10),14),7)),13),((4,12),8)),11),6),9);
	TREE 'PAUP_44' = (1,(((((2,((((3,(((5,(((17,((19,20),30)),(((((18,37),(((23,25),61),24)),(26,27)),31),((((((21,22),38),29),28),(32,((34,35),36))),33))),(39,((40,49),(((((((((41,42),53),47),(((43,58),60),52)),48),(45,46)),(50,51)),(44,(55,(56,57)))),(54,(59,62))))))),16),15)),10),14),7)),13),((4,12),8)),11),6),9);
	TREE 'PAUP_45' = (1,(((((2,((((3,(((5,(((17,((19,20),30)),(((((18,37),(((23,25),61),24)),(26,27)),31),((((((21,22),38),29),28),(32,((34,35),36))),33))),(39,((40,49),(((((((((41,42),47),53),(((43,58),60),52)),48),(45,46)),(50,51)),(44,(55,(56,57)))),(54,(59,62))))))),16),15)),10),14),7)),13),((4,12),8)),11),6),9);
	TREE 'PAUP_46' = (1,(((((2,((((3,(((5,(((17,((19,20),30)),(((((18,37),((23,61),(24,25))),(26,27)),31),((((((21,22),38),29),28),(32,((34,35),36))),33))),(39,((40,49),((((((((41,42),(47,53)),(((43,58),60),52)),48),(45,46)),(50,51)),(44,(55,(56,57)))),(54,(59,62))))))),16),15)),10),14),7)),13),((4,12),8)),11),6),9);
	TREE 'PAUP_47' = (1,(((((2,((((3,(((5,(((17,((19,20),30)),(((((18,37),((23,61),(24,25))),(26,27)),31),((((((21,22),38),29),28),(32,((34,35),36))),33))),((39,62),((40,49),((((((((41,42),(47,53)),(((43,58),60),52)),48),(45,46)),(50,51)),(44,(55,(56,57)))),(54,59)))))),16),15)),10),14),7)),13),((4,12),8)),11),6),9);
	TREE 'PAUP_48' = (1,(((((2,((((3,(((5,(((17,((19,20),30)),(((((18,37),(((23,25),61),24)),(26,27)),31),((((((21,22),38),29),28),(32,((34,35),36))),33))),((39,62),((40,49),(((((((((41,42),53),47),(((43,58),60),52)),48),(45,46)),(50,51)),(44,(55,(56,57)))),(54,59)))))),16),15)),10),14),7)),13),((4,12),8)),11),6),9);
	TREE 'PAUP_49' = (1,(((((2,((((3,(((5,(((17,((19,20),30)),(((((18,37),(((23,25),61),24)),(26,27)),31),((((((21,22),38),29),28),(32,((34,35),36))),33))),((39,62),((40,49),(((((((((41,42),47),53),(((43,58),60),52)),48),(45,46)),(50,51)),(44,(55,(56,57)))),(54,59)))))),16),15)),10),14),7)),13),((4,12),8)),11),6),9);
	TREE 'PAUP_50' = (1,(((((2,((((3,(((5,(((17,((19,20),30)),(((((18,37),(((23,25),61),24)),(26,27)),31),((((((21,22),38),29),28),(32,((34,35),36))),33))),(39,((40,49),(((((((((41,42),53),47),(((43,58),60),52)),48),(45,46)),(50,51)),(44,(55,(56,57)))),((54,59),62)))))),16),15)),10),14),7)),13),((4,12),8)),11),6),9);
	TREE 'PAUP_51' = (1,(((((2,((((3,(((5,(((17,((19,20),30)),(((((18,37),(((23,25),61),24)),(26,27)),31),((((((21,22),38),29),28),(32,((34,35),36))),33))),(39,((40,49),(((((((((41,42),47),53),(((43,58),60),52)),48),(45,46)),(50,51)),(44,(55,(56,57)))),((54,59),62)))))),16),15)),10),14),7)),13),((4,12),8)),11),6),9);
	TREE 'PAUP_52' = (1,(((((2,((((3,(((5,(((17,((19,20),30)),(((((18,37),((23,61),(24,25))),(26,27)),31),((((((21,22),38),29),28),(32,((34,35),36))),33))),(39,((40,49),((((((((41,42),(47,53)),(((43,58),60),52)),48),(45,46)),(50,51)),(44,(55,(56,57)))),((54,59),62)))))),16),15)),10),14),7)),13),((4,12),8)),11),6),9);
	TREE 'PAUP_53' = (1,(((((2,((((3,(((5,(((17,((19,20),30)),(((((18,37),((23,61),(24,25))),(26,27)),31),((((((21,22),38),29),28),(32,((34,35),36))),33))),(39,((40,49),(((((((((41,42),53),47),(((43,58),60),52)),48),(45,46)),(50,51)),(44,(55,(56,57)))),((54,62),59)))))),16),15)),10),14),7)),13),((4,12),8)),11),6),9);
	TREE 'PAUP_54' = (1,(((((2,((((3,(((5,(((17,((19,20),30)),(((((18,37),((23,61),(24,25))),(26,27)),31),((((((21,22),38),29),28),(32,((34,35),36))),33))),(39,((40,49),(((((((((41,42),47),53),(((43,58),60),52)),48),(45,46)),(50,51)),(44,(55,(56,57)))),((54,62),59)))))),16),15)),10),14),7)),13),((4,12),8)),11),6),9);
	TREE 'PAUP_55' = (1,(((((2,((((3,(((5,(((17,((19,20),30)),(((((18,37),((23,61),(24,25))),(26,27)),31),((((((21,22),38),29),28),(32,((34,35),36))),33))),(39,((40,(((((((((41,42),53),47),(((43,58),60),52)),48),(45,46)),(50,51)),(44,(55,(56,57)))),(54,(59,62)))),49)))),16),15)),10),14),7)),13),((4,12),8)),11),6),9);
	TREE 'PAUP_56' = (1,(((((2,((((3,(((5,(((17,((19,20),30)),(((((18,37),((23,61),(24,25))),(26,27)),31),((((((21,22),38),29),28),(32,((34,35),36))),33))),(39,((40,(((((((((41,42),47),53),(((43,58),60),52)),48),(45,46)),(50,51)),(44,(55,(56,57)))),(54,(59,62)))),49)))),16),15)),10),14),7)),13),((4,12),8)),11),6),9);
	TREE 'PAUP_57' = (1,(((((2,((((3,(((5,(((17,((19,20),30)),(((((18,37),((23,61),(24,25))),(26,27)),31),((((((21,22),38),29),28),(32,((34,35),36))),33))),(39,((40,(((((((((41,42),53),47),(((43,58),60),52)),48),(45,46)),(50,51)),(44,(55,(56,57)))),((54,59),62))),49)))),16),15)),10),14),7)),13),((4,12),8)),11),6),9);
	TREE 'PAUP_58' = (1,(((((2,((((3,(((5,(((17,((19,20),30)),(((((18,37),((23,61),(24,25))),(26,27)),31),((((((21,22),38),29),28),(32,((34,35),36))),33))),(39,((40,(((((((((41,42),47),53),(((43,58),60),52)),48),(45,46)),(50,51)),(44,(55,(56,57)))),((54,59),62))),49)))),16),15)),10),14),7)),13),((4,12),8)),11),6),9);
	TREE 'PAUP_59' = (1,(((((2,((((3,(((5,(((17,((19,20),30)),(((((18,37),((23,61),(24,25))),(26,27)),31),((((((21,22),38),29),28),(32,((34,35),36))),33))),((39,62),((40,(((((((((41,42),53),47),(((43,58),60),52)),48),(45,46)),(50,51)),(44,(55,(56,57)))),(54,59))),49)))),16),15)),10),14),7)),13),((4,12),8)),11),6),9);
	TREE 'PAUP_60' = (1,(((((2,((((3,(((5,(((17,((19,20),30)),(((((18,37),((23,61),(24,25))),(26,27)),31),((((((21,22),38),29),28),(32,((34,35),36))),33))),((39,62),((40,(((((((((41,42),47),53),(((43,58),60),52)),48),(45,46)),(50,51)),(44,(55,(56,57)))),(54,59))),49)))),16),15)),10),14),7)),13),((4,12),8)),11),6),9);
	TREE 'PAUP_61' = (1,(((((2,((((3,(((5,(((17,((19,20),30)),(((((18,37),((23,61),(24,25))),(26,27)),31),((((((21,22),38),29),28),(32,((34,35),36))),33))),(39,(40,((((((((((41,42),53),47),(((43,58),60),52)),48),(45,46)),(50,51)),(44,(55,(56,57)))),(54,(59,62))),49))))),16),15)),10),14),7)),13),((4,12),8)),11),6),9);
	TREE 'PAUP_62' = (1,(((((2,((((3,(((5,(((17,((19,20),30)),(((((18,37),((23,61),(24,25))),(26,27)),31),((((((21,22),38),29),28),(32,((34,35),36))),33))),(39,(40,((((((((((41,42),47),53),(((43,58),60),52)),48),(45,46)),(50,51)),(44,(55,(56,57)))),(54,(59,62))),49))))),16),15)),10),14),7)),13),((4,12),8)),11),6),9);
	TREE 'PAUP_63' = (1,(((((2,((((3,(((5,(((17,((19,20),30)),(((((18,37),((23,61),(24,25))),(26,27)),31),((((((21,22),38),29),28),(32,((34,35),36))),33))),(39,(40,((((((((((41,42),53),47),(((43,58),60),52)),48),(45,46)),(50,51)),(44,(55,(56,57)))),((54,59),62)),49))))),16),15)),10),14),7)),13),((4,12),8)),11),6),9);
	TREE 'PAUP_64' = (1,(((((2,((((3,(((5,(((17,((19,20),30)),(((((18,37),((23,61),(24,25))),(26,27)),31),((((((21,22),38),29),28),(32,((34,35),36))),33))),(39,(40,((((((((((41,42),47),53),(((43,58),60),52)),48),(45,46)),(50,51)),(44,(55,(56,57)))),((54,59),62)),49))))),16),15)),10),14),7)),13),((4,12),8)),11),6),9);
	TREE 'PAUP_65' = (1,(((((2,((((3,(((5,(((17,((19,20),30)),(((((18,37),((23,61),(24,25))),(26,27)),31),((((((21,22),38),29),28),(32,((34,35),36))),33))),((39,62),(40,((((((((((41,42),53),47),(((43,58),60),52)),48),(45,46)),(50,51)),(44,(55,(56,57)))),(54,59)),49))))),16),15)),10),14),7)),13),((4,12),8)),11),6),9);
	TREE 'PAUP_66' = (1,(((((2,((((3,(((5,(((17,((19,20),30)),(((((18,37),((23,61),(24,25))),(26,27)),31),((((((21,22),38),29),28),(32,((34,35),36))),33))),((39,62),(40,((((((((((41,42),47),53),(((43,58),60),52)),48),(45,46)),(50,51)),(44,(55,(56,57)))),(54,59)),49))))),16),15)),10),14),7)),13),((4,12),8)),11),6),9);
	TREE 'PAUP_67' = (1,(((((2,((((3,(((5,(((17,((19,20),30)),(((((18,37),((23,61),(24,25))),(26,27)),31),((((((21,22),38),29),28),(32,((34,35),36))),33))),(39,((40,49),(((((((((41,42),53),47),(((43,58),60),52)),48),(45,46)),(50,51)),(44,(55,(56,57)))),(54,(59,62))))))),16),15)),10),14),7)),13),((4,12),8)),11),6),9);
	TREE 'PAUP_68' = (1,(((((2,((((3,(((5,(((17,((19,20),30)),(((((18,37),((23,61),(24,25))),(26,27)),31),((((((21,22),38),29),28),(32,((34,35),36))),33))),(39,((40,49),(((((((((41,42),47),53),(((43,58),60),52)),48),(45,46)),(50,51)),(44,(55,(56,57)))),(54,(59,62))))))),16),15)),10),14),7)),13),((4,12),8)),11),6),9);
	TREE 'PAUP_69' = (1,(((((2,((((3,(((5,(((17,((19,20),30)),(((((18,37),((23,61),(24,25))),(26,27)),31),((((((21,22),38),29),28),(32,((34,35),36))),33))),((39,62),((40,49),(((((((((41,42),53),47),(((43,58),60),52)),48),(45,46)),(50,51)),(44,(55,(56,57)))),(54,59)))))),16),15)),10),14),7)),13),((4,12),8)),11),6),9);
	TREE 'PAUP_70' = (1,(((((2,((((3,(((5,(((17,((19,20),30)),(((((18,37),((23,61),(24,25))),(26,27)),31),((((((21,22),38),29),28),(32,((34,35),36))),33))),((39,62),((40,49),(((((((((41,42),47),53),(((43,58),60),52)),48),(45,46)),(50,51)),(44,(55,(56,57)))),(54,59)))))),16),15)),10),14),7)),13),((4,12),8)),11),6),9);
	TREE 'PAUP_71' = (1,(((((2,((((3,(((5,(((17,((19,20),30)),(((((18,37),((23,61),(24,25))),(26,27)),31),((((((21,22),38),29),28),(32,((34,35),36))),33))),(39,((40,49),(((((((((41,42),53),47),(((43,58),60),52)),48),(45,46)),(50,51)),(44,(55,(56,57)))),((54,59),62)))))),16),15)),10),14),7)),13),((4,12),8)),11),6),9);
	TREE 'PAUP_72' = (1,(((((2,((((3,(((5,(((17,((19,20),30)),(((((18,37),((23,61),(24,25))),(26,27)),31),((((((21,22),38),29),28),(32,((34,35),36))),33))),(39,((40,49),(((((((((41,42),47),53),(((43,58),60),52)),48),(45,46)),(50,51)),(44,(55,(56,57)))),((54,59),62)))))),16),15)),10),14),7)),13),((4,12),8)),11),6),9);

END;
