# Supplementary material for: Description and rediagnosis of the crested hadrosaurid (Ornithopoda) dinosaur Parasaurolophus cyrtocristatus on the basis of new cranial remains
Source: PeerJ. 2021 Jan 25;9:e10669. doi: 10.7717/peerj.10669 (PMC7842145; doi:10.7717/peerj.10669)
Supplement: Supplemental Information 6 [file peerj-09-10669-s006.nex]

#NEXUS[written Tue Mar 26 19:23:47 EDT 2019 by Mesquite version 3.5 (build 888) at Terrys-MacBook-Pro-2.local/192.168.1.2]
BEGIN TREES;
[! Trees from source: 'Current Tree (Tree(s) used from Trees from "Gates and Sertich, Ordered consensus.tre". Last tree used: Strict [tree: (1,62,(61,(60,((59,(57,58)),(56,(2,(55,(54,(53,(3,(52,(51,(4,(((5,(8,(6,7))),((17,((15,16),((9,10),(11,12,13,14)))),(27,((23,(26,(24,25))),(22,(21,(20,(18,19)))))))),(28,29,47,48,49,50,((43,(44,(45,46))),((41,42),((39,40),(38,((32,33,(30,31)),(37,(36,(34,35))…
	TRANSLATE
		1	Iguanodon_bernissartensis,
		2	Bactrosaurus_johnsoni,
		3	Claosaurus_agilis,
		4	Eotrachodon_orientalis,
		5	Acristavus_gagslarsoni,
		6	Brachylophosaurus_canadensis,
		7	Probrachylophosaurus_bergei,
		8	Maiasaura_peeblesorum,
		9	Big_Bend_UTEP_37.7,
		10	Secernosaurus_koerneri,
		11	Gryposaurus_latidens,
		12	Gryposaurus_monumentensis,
		13	Gryposaurus_notabilis,
		14	Rhinorex_condrupus,
		15	Kritosaurus_horneri,
		16	Kritosaurus_navajovius,
		17	Naashoibitosaurus_ostromi,
		18	Edmontosaurus_annectens,
		19	Edmontosaurus_regalis,
		20	Shantungosaurus_giganteus,
		21	Kundurosaurus_nagornyi,
		22	Kerberosaurus_manakini,
		23	Prosaurolophus_maximus,
		24	Saurolophus_osborni,
		25	Saurolophus_angustirostris,
		26	Augustynolophus_morrisi,
		27	'Sabinosaur PASAC-1',
		28	Aralosaurus_tuberiferus,
		29	Canardia_garonnensis,
		30	Arenysaurus_ardevoli,
		31	Blasisaurus_canudoi,
		32	Hypacrosaurus_altispinus,
		33	Olorotitan_ararhensis,
		34	Amurosaurus_riabinini,
		35	Sahaliyania_elunchunorum,
		36	Velafrons_coahuilensis,
		37	Magnapaulia_laticaudus,
		38	Hypacrosaurus_stebingeri,
		39	Corythosaurus_casuarius,
		40	Corythosaurus_intermedius,
		41	Lambeosaurus_lambei,
		42	Lambeosaurus_magnicristatus,
		43	Charonosaurus_jiayinensis,
		44	Parasaurolophus_walkeri,
		45	Parasaurolophus_tubicen,
		46	Parasaurolophus_cyrtocristatus,
		47	Jaxartosaurus_aralensis,
		48	Pararhabdodon_isonensis,
		49	Tsintaosaurus_spinorhinus,
		50	Adynomosaurus_arcanus,
		51	Hadrosaurus_foulkii,
		52	Tethyshadros_insularis,
		53	Lophorhothon_atopus,
		54	Telmatosaurus_transsylvanicus,
		55	Gilmoreosaurus_mongoliensis,
		56	Tanius_sinensis,
		57	Eolambia_caroljonesa,
		58	Protohadros_byrdi,
		59	Jeyawati_rugoculus,
		60	Probactrosaurus_gobiensis,
		61	Equijubus_normani,
		62	Jinzhousaurus_yangi;
	TREE Strict = (1,62,(61,(60,((59,(57,58)),(56,(2,(55,(54,(53,(3,(52,(51,(4,(((5,(8,(6,7))),((17,((15,16),((9,10),(11,12,13,14)))),(27,((23,(26,(24,25))),(22,(21,(20,(18,19)))))))),(28,29,47,48,49,50,((43,(44,(45,46))),((41,42),((39,40),(38,((32,33,(30,31)),(37,(36,(34,35)))))))))))))))))))))));
END;
